# Supplementary material for: A Map-Based Service Supporting Different Types of Geographic Knowledge for the Public
Source: PLoS One. 2016 Apr 5;11(4):e0152881. doi: 10.1371/journal.pone.0152881 (PMC4821494; doi:10.1371/journal.pone.0152881)
Supplement: S1 Video — (ZIP) [file pone.0152881.s002.zip]

Archive with 1 entries (1 files):
- S1 Video.avi
